# Supplementary material for: Dietary Dihydromyricetin Supplementation Enhances Antioxidant Capacity and Modulates Jejunal Barrier Function, Cecal Microbiota, and Hepatic Metabolism in Mice
Source: Nutrients. 2026 Jul 22;18(14):2390. doi: 10.3390/nu18142390 (PMC13414717; doi:10.3390/nu18142390)
Supplement: Supplementary file 1 [file nutrients-18-02390-s001.zip]

Archive with 1 entries (1 files):
- nutrients-4384262-supplementary.pdf
